# Supplementary material for: The Synthesis and Assembly of a Truncated Cyanophage Genome and Its Expression in a Heterogenous Host
Source: Life (Basel). 2022 Aug 15;12(8):1234. doi: 10.3390/life12081234 (PMC9410186; doi:10.3390/life12081234)
Supplement: Supplementary file 1 [file life-12-01234-s001.zip]

Archive with 5 entries (5 files):
- Figure S1.tif
- Figure S2.tif
- Figure S3.tif
- Figure S4.tif
- life-1827983-supplementary.pdf
